# Supplementary material for: Rapid carbon accumulation following managed realignment on the Bay of Fundy
Source: PLoS One. 2018 Mar 21;13(3):e0193930. doi: 10.1371/journal.pone.0193930 (PMC5862474; doi:10.1371/journal.pone.0193930)
Supplement: S1 Table — (XLSX) [file pone.0193930.s001.xlsx]

## Sheet: Aulac 2010-2016
S1. GPS elevations.
Site	Latitude (°N)	Longitude (°W)	Orth. Height (m CGVD28)	2011 GPS (cm)	2012 GPS (cm)	2013 GPS (cm)	2014 GPS (cm)	2015 GPS (cm)	2016 GPS (cm)
1	45.859	64.3036	5.305	19	24	41	50	60	64
2	45.8586	64.304	5.782	16	20	30	35	36	38
3	45.8582	64.3044	5.911	10	14	22	26	31	32
4	45.8579	64.3048	6.035	7	8	19	20	21	22
5	45.8581	64.3031	5.59	10	15	20	17	19	18
6	45.8577	64.3034	5.795	6	11	16	18	21	24
7	45.8573	64.3038	5.954	7	8	17	19	21	23
8	45.857	64.3042	5.934	7	8	16	20	19	19
9	45.8575	64.302	5.565	13	14	23	27	29	32
10	45.8572	64.3024	5.048	34	41	52	64	72	76
11	45.8568	64.3028	5.581	1	9	17	21	27	27
12	45.8564	64.3032	5.984	10	11	17	18	19	19
13	45.857	64.301	5.293	12	13	16	17	21	24
14	45.8566	64.3014	5.625	15	16	22	23	29	32
15	45.8562	64.3017	5.836	13	12	18	21	23	23
16	45.8559	64.3021	5.949	11	8	13	14	14	10
17	45.8564	64.2999	5.131		11	12	22	26	28
18	45.8561	64.3004	5.391	14	19	28	29	36	41
19	45.8557	64.3007	5.821	10	10	11	13	15	17
20	45.8553	64.3011	5.739	13	17	18	17	16	3
21	45.8559	64.2989	5.377	2	1	2	8	14	31
22	45.8555	64.2993	5.464	10	15	18	23	31	34
23	45.8552	64.2997	5.94	2	5	9	11	14	12
24	45.8555	64.2983	5.125	4	1	1	2	1	3
25	45.855	64.2983	5.434	4	6	-6	1	1	1
26	45.8546	64.2987	5.355	4	3	1	2	4	6
27	45.8548	64.2969	5.333	24	31	39	42	52	58
28	45.8547	64.2978	5.358	15	18	22	25	26	28
29	45.8534	64.2954	4.632	50		79	87	96	102
30	45.8532	64.296	4.789		32	44	55	64	73
31	45.853	64.2951	4.949	20	26	40	48	54	60
32	45.8528	64.2957	4.619		70	81	82	93	99
33	45.8525	64.2952	4.83	37	49	64	72	82	89
34	45.8522	64.2945	4.825	1	4	27	30	39	48
35	45.852	64.295	4.811	18	19	36	40	40	51
36	45.852	64.2952	4.628	45	55	70	74	84	90
37	45.8515	64.2938	4.911	9	6	9	20	17	20
38	45.8513	64.2943	5.577	6	7	11	7	12	13
39	45.8511	64.2947	5.814	4	3	1	2	-8	-10
40	45.8507	64.2932	4.868	4	10	29	40	44	49
41	45.8505	64.2937	5.433	14	20	30	37	41	45
42	45.8503	64.2942	6.055	5	7	9	9	11	11
43	45.85	64.2924	4.805	37	47	73	76	79	83
44	45.8497	64.293	5.462	1	13	17	18	25	30
45	45.8495	64.2935	6.001	3	0	-5	-10	-30	-45
46	45.8496	64.2922	4.924	25	33	44	54	61	68
47	45.8493	64.2927	5.689	7	7	11	15	14	14
48	45.8492	64.293	5.978	3	1	0	-8	-12	-11
49	45.849	64.2917	4.852	46	61	77	81	91	101
50	45.849	64.2925	5.088	31	45	60	64	77	83
