# Supplementary material for: Rapid carbon accumulation following managed realignment on the Bay of Fundy
Source: PLoS One. 2018 Mar 21;13(3):e0193930. doi: 10.1371/journal.pone.0193930 (PMC5862474; doi:10.1371/journal.pone.0193930)
Supplement: S2 Table — (XLSX) [file pone.0193930.s002.xlsx]

## Sheet: Sheet1
S2. Measurements of carbon density.
	Depth (cm)		weight	volume	Bulk density	avgerage LOI	OC	OC	% LOI	org. matter (g/cc)	min. matter (g/cc)	empty	full	dry
Sample	upper	lower	g	cc	g/cc	%	%	g/cc
A2	0	26	132.596	127.66	1.03867	5.48253	2.1932	0.02278
A3	0	15	67.797	73.65	0.92053	5.18671	2.07485	0.0190996
A3	15	30	74.146	73.65	1.00673	4.96277	1.98526	0.0199863
A4	0	43	188.52	211.13	0.89291	5.28471	2.11406	0.0188766
A5a	0	45	178.984	220.95	0.810066	5.51746	2.20718	0.0178796
A6b	0	20	100.05	98.2	1.01884	7.14735	2.85926	0.0291312
A7	0	29	132.059	142.39	0.927446	5.92309	2.36945	0.0219754
A9	0	21	769.897	708.75	1.08627	5.42975	2.17208	0.0235948
A10b	0	10	38.22	49.1	0.778411	6.90484	2.76223	0.0215015
A11a	0	15	72.88	73.65	0.989545	6.39621	2.55874	0.0253199
B1	41	96	509.705	583	0.87428	5.56787	2.22734	0.0194732
B2	0	50	446.772	530	0.842966	5.45439	2.18194	0.018393
B2	51	94	441.918	455.8	0.969544	5.66872	2.26769	0.0219862
B3	0	50	513.895	530	0.969613	5.56938	2.22795	0.0216025
B3	50	87	459.148	392.2	1.1707	5.91044	2.3644	0.0276799
B4	0	50	576.15	530	1.08708	5.39241	2.15714	0.0234498
B4	50	76	342.8	275.6	1.24383	5.39039	2.15634	0.0268212
B5	0	50	525.082	530	0.990721	5.07899	2.03176	0.020129
B5	50	76	338.558	275.6	1.22844	5.22558	2.0904	0.0256793
B6	0	12	93.543	127.2	0.735401	5.66249	2.2652	0.0166583
B7	0	36	368.38	381.6	0.965356	5.14674	2.05886	0.0198753
B8	0	36	421.55	381.6	1.10469	5.48012	2.19223	0.0242174
B9	0	49	482.02	519.4	0.928032	5.17869	2.07164	0.0192255
B10	0	65	721	689	1.04644	5.48052	2.19239	0.0229422
A13	0	18	1082.63	882	1.22748	4.86076	1.94445	0.0238677
A5a	45	70	132.25	122.75	1.07739	7.36882	2.94787	0.0317601
A9	25	75	233.7	245.5	0.951935	5.69066	2.27647	0.0216705
B4	76	82.5	61.973	68.9	0.899463	6.81515	2.72635	0.0245225
						#DIV/0!
						#DIV/0!
						#DIV/0!
						#DIV/0!
						#DIV/0!
						#DIV/0!
						#DIV/0!
						#DIV/0!
						#DIV/0!
						#DIV/0!
						#DIV/0!
						#DIV/0!
						#DIV/0!
						#DIV/0!
						#DIV/0!
						#DIV/0!
						#DIV/0!
						#DIV/0!
						#DIV/0!
						#DIV/0!
						#DIV/0!
						#DIV/0!
						#DIV/0!
						#DIV/0!
						#DIV/0!
						#DIV/0!
						#DIV/0!
						#DIV/0!
						#DIV/0!
						#DIV/0!
						#DIV/0!
						#DIV/0!
						#DIV/0!
						#DIV/0!
						#DIV/0!
						#DIV/0!
						#DIV/0!
						#DIV/0!
						#DIV/0!
						#DIV/0!
						#DIV/0!
						#DIV/0!
						#DIV/0!
						#DIV/0!
						#DIV/0!
						#DIV/0!
						#DIV/0!
						#DIV/0!
						#DIV/0!
						#DIV/0!
						#DIV/0!
						#DIV/0!
						#DIV/0!
						#DIV/0!
						#DIV/0!
						#DIV/0!
						#DIV/0!
						#DIV/0!
						#DIV/0!
						#DIV/0!
						#DIV/0!
						#DIV/0!
						#DIV/0!
						#DIV/0!
						#DIV/0!
						#DIV/0!
						#DIV/0!
						#DIV/0!
						#DIV/0!
						#DIV/0!
						#DIV/0!
						#DIV/0!
						#DIV/0!
						#DIV/0!
						#DIV/0!
						#DIV/0!
						#DIV/0!
						#DIV/0!
						#DIV/0!
						#DIV/0!
						#DIV/0!
						#DIV/0!
						#DIV/0!
						#DIV/0!
						#DIV/0!
						#DIV/0!
						#DIV/0!
						#DIV/0!
						#DIV/0!
						#DIV/0!
						#DIV/0!
						#DIV/0!
						#DIV/0!
						#DIV/0!
						#DIV/0!
						#DIV/0!
						#DIV/0!
						#DIV/0!
						#DIV/0!
						#DIV/0!
						#DIV/0!
						#DIV/0!
						#DIV/0!
						#DIV/0!
						#DIV/0!
						#DIV/0!
						#DIV/0!
						#DIV/0!
						#DIV/0!
						#DIV/0!
						#DIV/0!
			408.69	0	#DIV/0!	#DIV/0!
			351.85	0	#DIV/0!	#DIV/0!
			350.78	0	#DIV/0!	#DIV/0!
			372.65	0	#DIV/0!	#DIV/0!
			357.91	0	#DIV/0!	#DIV/0!
			272.86	0	#DIV/0!	#DIV/0!
			113.55	0	#DIV/0!	#DIV/0!
			193.35	0	#DIV/0!	#DIV/0!
			274.52	0	#DIV/0!	#DIV/0!
			139.76	0	#DIV/0!	#DIV/0!
			377.42	0	#DIV/0!
			432.61	0	#DIV/0!	#DIV/0!
			143.5	0	#DIV/0!	#DIV/0!
			531.82	0	#DIV/0!	#DIV/0!
			262.52	0	#DIV/0!	#DIV/0!
						0
						0
						#DIV/0!
			447.85	0	#DIV/0!	#DIV/0!
			533.39	0	#DIV/0!	#DIV/0!
			516.28	0	#DIV/0!	#DIV/0!
			510.7	0	#DIV/0!	#DIV/0!
			484.87	0	#DIV/0!	#DIV/0!
			507.75	0	#DIV/0!	#DIV/0!
			449.03	0	#DIV/0!	#DIV/0!
			498.34	0	#DIV/0!	#DIV/0!
			209.98	0	#DIV/0!	#DIV/0!
			403.97	0	#DIV/0!	#DIV/0!
			248.69	0	#DIV/0!	#DIV/0!
			414.73	0	#DIV/0!	#DIV/0!
			353.42	0	#DIV/0!	#DIV/0!
			587.15	0	#DIV/0!	#DIV/0!
			504.74	0	#DIV/0!	#DIV/0!
			162.78	0	#DIV/0!	#DIV/0!
			452.31	0	#DIV/0!	#DIV/0!
			323	0	#DIV/0!	#DIV/0!
			503.37	0	#DIV/0!	#DIV/0!
			362.5	0	#DIV/0!	#DIV/0!
			411.98	0	#DIV/0!	#DIV/0!
						0
						#DIV/0!
						#DIV/0!
						#DIV/0!
						#DIV/0!
						#DIV/0!
						#DIV/0!
						#DIV/0!
						#DIV/0!
						#DIV/0!
						#DIV/0!
						#DIV/0!
						#DIV/0!
						#DIV/0!
						#DIV/0!
						#DIV/0!
						#DIV/0!
						#DIV/0!
						#DIV/0!
						#DIV/0!
						#DIV/0!
						#DIV/0!
						#DIV/0!
						#DIV/0!
						#DIV/0!
						#DIV/0!
						#DIV/0!
						#DIV/0!
						#DIV/0!
						#DIV/0!
						#DIV/0!
						#DIV/0!
						#DIV/0!
						#DIV/0!
						#DIV/0!
						#DIV/0!
						#DIV/0!
						#DIV/0!
						#DIV/0!
						#DIV/0!
						#DIV/0!
						#DIV/0!
						#DIV/0!
						#DIV/0!
						#DIV/0!
						#DIV/0!
						#DIV/0!
						#DIV/0!
						#DIV/0!
						#DIV/0!
						#DIV/0!
						#DIV/0!
						#DIV/0!
						#DIV/0!
						#DIV/0!
						#DIV/0!
						#DIV/0!
						#DIV/0!
						#DIV/0!
						#DIV/0!
						#DIV/0!
						#DIV/0!
						#DIV/0!
						#DIV/0!
						#DIV/0!
						#DIV/0!
						#DIV/0!
						#DIV/0!
						#DIV/0!
						#DIV/0!
						#DIV/0!
						#DIV/0!
						#DIV/0!
						#DIV/0!
						#DIV/0!
						#DIV/0!
						#DIV/0!
						#DIV/0!
						#DIV/0!
						#DIV/0!
						#DIV/0!
						#DIV/0!
						#DIV/0!
						#DIV/0!
						#DIV/0!
						#DIV/0!
						#DIV/0!
						#DIV/0!
						#DIV/0!
						#DIV/0!
						#DIV/0!
						#DIV/0!
						#DIV/0!
						#DIV/0!
						#DIV/0!
						#DIV/0!
						#DIV/0!
						#DIV/0!
						#DIV/0!
						#DIV/0!
						#DIV/0!
						#DIV/0!
						#DIV/0!
						#DIV/0!
						#DIV/0!
						#DIV/0!
						#DIV/0!
						#DIV/0!
						#DIV/0!
						#DIV/0!
						#DIV/0!
						#DIV/0!
						#DIV/0!
						#DIV/0!
						#DIV/0!
						#DIV/0!
						#DIV/0!
						#DIV/0!
						#DIV/0!
						#DIV/0!
						#DIV/0!
						#DIV/0!
						#DIV/0!
						#DIV/0!
						#DIV/0!
						#DIV/0!
						#DIV/0!
						#DIV/0!
						#DIV/0!
						#DIV/0!
						#DIV/0!
						#DIV/0!
						#DIV/0!
						#DIV/0!
						#DIV/0!
						#DIV/0!
						#DIV/0!
						#DIV/0!
						#DIV/0!
						#DIV/0!
						#DIV/0!
						#DIV/0!
						#DIV/0!
						#DIV/0!
